# Supplementary material for: KBE009: A Bestatin-Like Inhibitor of the Trypanosoma cruzi Acidic M17 Aminopeptidase with In Vitro Anti-Trypanosomal Activity
Source: Life (Basel). 2021 Oct 1;11(10):1037. doi: 10.3390/life11101037 (PMC8540442; doi:10.3390/life11101037)
Supplement: Supplementary file 1 [file life-11-01037-s001.zip]

Archive with 1 entries (1 files):
- life-1370037-supplementary.pdf
